# Supplementary material for: Exploring the landscape of focal amplifications in cancer using AmpliconArchitect
Source: Nat Commun. 2019 Jan 23;10:392. doi: 10.1038/s41467-018-08200-y (PMC6344493; doi:10.1038/s41467-018-08200-y)
Supplement: Supplementary file 3 — Supplementary Data 1 [file 41467_2018_8200_MOESM3_ESM.csv]

Sample name: Name assigned to sample
ReplicateID: ID of replicate in SRA
SampleSet1ID: ID of replicate included in sample set 1
SampleStatus: Condition of sample with respect to drug treatment
Cell Type: Sample cell type; PDX: Neurosphere
Tissue: Tissue of origin of sample
Source: Source site of cancer sample; P: Primary tumor, P*: subclone of orginal primary cell line, M: Metastatic tumor, M* Pleural effusion, NA: Not applicable
Prior Treatment: Details of treatment; XRT: Xray radiation treatment, NK: Not known, ���-�۝: No treatment
SampleName	ReplicateID	SampleSet1ID	SampleStatus	SampleSet1/Replicate	CellType	Tissue	Source	PriorTreatment
HCC1569	FF-97	FF-96	HCC1569 Erlotinib resistant replicate 2	replicate	Cancer Cell line	Breast cancer	P	chemotherapy
HCC1569	FF-98	FF-96	HCC1569 Trastuzumab resistant replicate 3	replicate	Cancer Cell line	Breast cancer	P	chemotherapy
MCF7	KT5	KT5	MCF7 naive replicate 2	replicate	Cancer Cell line	Breast cancer	M*	NK
HCC827	FF-21	FF-19	HCC827 Erlotinib removed replicate 4	replicate	Cancer Cell line	Lung cancer	P	-
HCC827	FF-20	FF-19	HCC827 Erlotinib resistant replicate 3	replicate	Cancer Cell line	Lung cancer	P	-
HCC827	FF-95	FF-19	HCC827 Lapatinib resistant replicate 5	replicate	Cancer Cell line	Lung cancer	P	-
HCC827	FF-17	FF-19	HCC827 naive replicate 1	replicate	Cancer Cell line	Lung cancer	P	-
GBM39	FF-10	FF-4	GBM39 Erlotinib removed replicate 6	replicate	Cancer PDX	GBM	P	XRT
GBM39	FF-18	FF-4	GBM39 EC naive replicate 2	replicate	Cancer PDX	GBM	P	XRT
GBM39	FF-7	FF-4	GBM39 Erlotinib removed replicate 5	replicate	Cancer PDX	GBM	P	XRT
GBM39	FF-8	FF-4	GBM39 EC naive replicate 3	replicate	Cancer PDX	GBM	P	XRT
GBM39	FF-9	FF-4	GBM39 Erlotinib resistant replicate 4	replicate	Cancer PDX	GBM	P	XRT
GBM39	KT59	FF-4	GBM39 HSR naive replicate 7	replicate	Cancer PDX	GBM	P	XRT
HK296	FF-12	FF-5	HK296 Erlotinib resistant replicate 3	replicate	Cancer PDX	GBM	P	XRT, TMZ, avastin
HK296	FF-11	FF-5	HK296 naive replicate 2	replicate	Cancer PDX	GBM	P	XRT, TMZ, avastin
HK301	FF-14	FF-6	HK301 Erlotinib resistant replicate 3	replicate	Cancer PDX	GBM	P	-
HK301	FF-13	FF-6	HK301 naive replicate 2	replicate	Cancer PDX	GBM	P	-
MB411FH	FF-79	FF-32	MB411FH niave replicate 2	replicate	Cancer PDX	Medulloblastoma	P	-
786-0	KT21	KT21	786-0	sample set 1	Cancer Cell line	Renal cancer	P	Treated, but no details
BT474M1	FF-58	FF-58	BT474M1	sample set 1	Cancer Cell line	Breast cancer	P*	NK
BT549	FF-23	FF-23	BT549	sample set 1	Cancer Cell line	Breast cancer	M	NK
HCC1569	FF-96	FF-96	HCC1569 naive	sample set 1	Cancer Cell line	Breast cancer	P	chemotherapy
Hs578T	KT2	KT2	Hs578T	sample set 1	Cancer Cell line	Breast cancer	P	NK
MCF7	FF-16	KT5	MCF7	sample set 1	Cancer Cell line	Breast cancer	M*	NK
MDA-MB-231	FF-56	FF-56	MDA-MB-231	sample set 1	Cancer Cell line	Breast cancer	M*	methotrexate
MDA-MB-435	FF-57	FF-57	MDA-MB-435	sample set 1	Cancer Cell line	Breast cancer	M*	NK
T47D	KT19	KT19	T47D	sample set 1	Cancer Cell line	Breast cancer	M*	NK
COLO205	KT9	KT9	COLO205	sample set 1	Cancer Cell line	Colon cancer	M	5-FU
HCC2998	KT6	KT6	HCC2998	sample set 1	Cancer Cell line	Colon cancer	P	-
HCT116	KT7	KT7	HCT116	sample set 1	Cancer Cell line	Colon cancer	P	NK
HCT15	KT1	KT1	HCT15	sample set 1	Cancer Cell line	Colon cancer	P	-
HT29	KT10	KT10	HT29	sample set 1	Cancer Cell line	Colon cancer	P	-
KM12	KT4	KT4	KM12	sample set 1	Cancer Cell line	Colon cancer	P	-
Sw620	KT18	KT18	Sw620	sample set 1	Cancer Cell line	Colon cancer	M	-
SF268	FF-47	FF-47	SF268	sample set 1	Cancer Cell line	GBM	P	XRT
SF295	FF-49	FF-49	SF295	sample set 1	Cancer Cell line	GBM	P	XRT
SNB19	FF-45	FF-45	SNB19	sample set 1	Cancer Cell line	GBM	P	-
SNB75	FF-46	FF-46	SNB75	sample set 1	Cancer Cell line	GBM	P	-
U251	FF-48	FF-48	U251	sample set 1	Cancer Cell line	GBM	P	NK
U87	FF-15	FF-15	U87	sample set 1	Cancer Cell line	GBM	P	NK
SF539	FF-50	FF-50	SF539	sample set 1	Cancer Cell line	GBM*(gliosarcoma)	P	XRT, chemotherapy
CCRF-CEM	FF-71	FF-71	CCRF-CEM	sample set 1	Cancer Cell line	Hematopoietic cancer	P	XRT/Mtx/Cyx
HL-60	FF-73	FF-73	HL-60	sample set 1	Cancer Cell line	Hematopoietic cancer	P	-
K562	KT11	KT11	K562	sample set 1	Cancer Cell line	Hematopoietic cancer	M*	Bisulfan/PiBr
MOLT-4	FF-72	FF-72	MOLT-4	sample set 1	Cancer Cell line	Hematopoietic cancer	P	VB/6MP/Pred
RPMI-8226	FF-75	FF-75	RPMI-8226	sample set 1	Cancer Cell line	Hematopoietic cancer	P	-
SR	FF-74	FF-74	SR	sample set 1	Cancer Cell line	Hematopoietic cancer	P	Treated, but no details
A549	KT8	KT8	A549	sample set 1	Cancer Cell line	Lung cancer	P	-
EKVX	FF-43	FF-43	EKVX	sample set 1	Cancer Cell line	Lung cancer	P	NK
H226	FF-37	FF-37	H226	sample set 1	Cancer Cell line	Lung cancer	M*	-
H23	FF-36	FF-36	H23	sample set 1	Cancer Cell line	Lung cancer	P	-
H322M	FF-38	FF-38	H322M	sample set 1	Cancer Cell line	Lung cancer	P	-
H460	FF-39	FF-39	H460	sample set 1	Cancer Cell line	Lung cancer	M*	NK
H522	FF-40	FF-40	H522	sample set 1	Cancer Cell line	Lung cancer	P	-
HCC827	FF-19	FF-19	HCC827 naive	sample set 1	Cancer Cell line	Lung cancer	P	-
HOP62	FF-41	FF-41	HOP62	sample set 1	Cancer Cell line	Lung cancer	P	-
HOP92	FF-42	FF-42	HOP92	sample set 1	Cancer Cell line	Lung cancer	P	-
PC9	FF-35	FF-35	PC9	sample set 1	Cancer Cell line	Lung cancer	P	NK
LOXIMVI	KT12	KT12	LOXIMVI	sample set 1	Cancer Cell line	Melanoma	P	-
M14	FF-54	FF-54	M14	sample set 1	Cancer Cell line	Melanoma	P	NK
MALME3M	FF-51	FF-51	MALME3M	sample set 1	Cancer Cell line	Melanoma	M*	-
SKMEL-28	KT16	KT16	SKMEL-28	sample set 1	Cancer Cell line	Melanoma	P	-
SKMEL2	FF-52	FF-52	SKMEL2	sample set 1	Cancer Cell line	Melanoma	M	-
SKMEL5	KT50	KT50	SKMEL5	sample set 1	Cancer Cell line	Melanoma	M	-
UACC257	FF-53	FF-53	UACC257	sample set 1	Cancer Cell line	Melanoma	P	NK
UACC62	FF-76	FF-76	UACC62	sample set 1	Cancer Cell line	Melanoma	P	NK
IGROV1	KT3	KT3	IGROV1	sample set 1	Cancer Cell line	Ovarian cancer	P	XRT
NCI-ADR-RES	FF-55	FF-55	NCI-ADR-RES	sample set 1	Cancer Cell line	Ovarian cancer	P	NK
OVCAR3	KT15	KT15	OVCAR3	sample set 1	Cancer Cell line	Ovarian cancer	M	CyPh/CsPt/Adr
OVCAR4	KT13	KT13	OVCAR4	sample set 1	Cancer Cell line	Ovarian cancer	P	CyPh/CsPt/Adr
OVCAR5	FF-44	FF-44	OVCAR5	sample set 1	Cancer Cell line	Ovarian cancer	P	-
OVCAR8	KT14	KT14	OVCAR8	sample set 1	Cancer Cell line	Ovarian cancer	P	Ctx/Adr/CsPt/CyPh
SKOV3	KT17	KT17	SKOV3	sample set 1	Cancer Cell line	Ovarian cancer	M	Thiotepa
DU145	FF-63	FF-63	DU145	sample set 1	Cancer Cell line	Prostate Cancer	M	hormone therapy
PC3	FF-77	FF-77	PC3	sample set 1	Cancer Cell line	Prostate Cancer	M	NK
A498	KT45	KT45	A498	sample set 1	Cancer Cell line	Renal cancer	P	-
ACHN	FF-61	FF-61	ACHN	sample set 1	Cancer Cell line	Renal cancer	M*	XRT/VB/CCNU/Mto/Pred
CAKI-1	FF-59	FF-59	CAKI-1	sample set 1	Cancer Cell line	Renal cancer	M	XRT/HU/5FU/Mtx/Ctx
RXF-393	FF-60	FF-60	RXF-393	sample set 1	Cancer Cell line	Renal cancer	P	-
SN12C	KT20	KT20	SN12C	sample set 1	Cancer Cell line	Renal cancer	P	-
TK10	FF-62	FF-62	TK10	sample set 1	Cancer Cell line	Renal cancer	P	-
UO31	KT44	KT44	UO31	sample set 1	Cancer Cell line	Renal cancer	P	-
BT70	FF-80	FF-80	BT70	sample set 1	Cancer PDX	GBM	P	NK
CA718	FF-81	FF-81	CA718	sample set 1	Cancer PDX	GBM	P	nilotinib
GBM39	FF-4	FF-4	GBM39 EC naive	sample set 1	Cancer PDX	GBM	P	XRT
GBM6	FF-3	FF-3	GBM6	sample set 1	Cancer PDX	GBM	P
GSC11	FF-1	FF-1	GSC11	sample set 1	Cancer PDX	GBM	P	XRT, TMZ, 6-TG, CCNU, Xeloda and Celebrex
GSC23	FF-2	FF-2	GSC23	sample set 1	Cancer PDX	GBM	P	-
HK248	KT47	KT47	HK248	sample set 1	Cancer PDX	GBM	P	XRT, TMZ, avastin and CCNU
HK296	FF-5	FF-5	HK296	sample set 1	Cancer PDX	GBM	P	XRT, TMZ, avastin
HK301	FF-6	FF-6	HK301	sample set 1	Cancer PDX	GBM	P	-
HK359	KT48	KT48	HK359	sample set 1	Cancer PDX	GBM	P	TMZ, XRT, CCNU, CPT-11, carboplatin, avastin
HK423	KT49	KT49	HK423	sample set 1	Cancer PDX	GBM	P	-
DMB006	FF-28	FF-28	DMB006	sample set 1	Cancer PDX	Medulloblastoma	P	-
ICb-1299MB	FF-33	FF-33	ICb-1299MB	sample set 1	Cancer PDX	Medulloblastoma	P	-
ICb-572MB	FF-34	FF-34	ICb-572MB	sample set 1	Cancer PDX	Medulloblastoma	P	-
MB002	FF-27	FF-27	MB002	sample set 1	Cancer PDX	Medulloblastoma	M	chemotherapy
MB211FH	FF-31	FF-31	MB211FH	sample set 1	Cancer PDX	Medulloblastoma	P	-
MB411FH	FF-32	FF-32	MB411FH	sample set 1	Cancer PDX	Medulloblastoma	P	-
RCMB20	FF-29	FF-29	RCMB20	sample set 1	Cancer PDX	Medulloblastoma	P	-
RCMB28	FF-30	FF-30	RCMB28	sample set 1	Cancer PDX	Medulloblastoma	P	-
UCSD-002.10	FF-67	FF-67	UCSD-002.10	sample set 1	Cancer Tissue	Breast cancer	P	-
UCSD-002.11	FF-68	FF-68	UCSD-002.11	sample set 1	Cancer Tissue	Breast cancer	P	-
UCSD-002.12	FF-69	FF-69	UCSD-002.12	sample set 1	Cancer Tissue	Breast cancer	P	-
UCSD-002.13	FF-70	FF-70	UCSD-002.13	sample set 1	Cancer Tissue	Breast cancer	P	-
UCSD-002.9.1	FF-65	FF-65	UCSD-002.9.1	sample set 1	Cancer Tissue	Breast cancer	P	doxorubicin, cyclophosphamide, paclitaxel
UCSD-002.16	KT31	KT31	UCSD-002.16	sample set 1	Cancer Tissue	Breast cancer/Brain Met	M	NK
UCSD-002.17	KT32	KT32	UCSD-002.17	sample set 1	Cancer Tissue	Breast cancer/Brain Met	M	tamoxifen, taxotere, carboplatin, herceptin, femara, XRT
UCSD-002.2	KT23	KT23	UCSD-002.2	sample set 1	Cancer Tissue	Colon	P	mFOLFOX6
UCSD-002.1	KT22	KT22	UCSD-002.1	sample set 1	Cancer Tissue	Colon cancer	P	-
UCSD-002.3	KT24	KT24	UCSD-002.3	sample set 1	Cancer Tissue	Colon cancer	P	-
UCSD-002.4	KT25	KT25	UCSD-002.4	sample set 1	Cancer Tissue	Colon cancer	P	-
UCSD-002.5	KT26	KT26	UCSD-002.5	sample set 1	Cancer Tissue	Colon cancer	P	-
UCSD-002.20	KT35	KT35	UCSD-002.20	sample set 1	Cancer Tissue	Colon cancer/Brain Met	M	FOLFOX6, Xelox, Avastin, Capecitabine, Irinotecan, XRT
UCSD-002.21	KT36	KT36	UCSD-002.21	sample set 1	Cancer Tissue	Colon cancer/Brain Met	M	Folfox, avastin, XRT
FUR1	FF-24	FF-24	FUR1	sample set 1	Cancer Tissue	GBM	P	Novacure, avastin, temodar, TMZ, XRT
FUR2	FF-25	FF-25	FUR2	sample set 1	Cancer Tissue	GBM	P	Temodar, avastin, XRT
FUR3	FF-26	FF-26	FUR3	sample set 1	Cancer Tissue	GBM	P	Temodar, XRT
UCSD-002.25	KT40	KT40	UCSD-002.25	sample set 1	Cancer Tissue	GBM	P	-
UCSD-002.26	KT41	KT41	UCSD-002.26	sample set 1	Cancer Tissue	GBM	P	-
UCSD-002.27	KT42	KT42	UCSD-002.27	sample set 1	Cancer Tissue	GBM	P	TMZ
UCSD-002.28	KT43	KT43	UCSD-002.28	sample set 1	Cancer Tissue	GBM	P	-
UCSD-002.18	KT33	KT33	UCSD-002.18	sample set 1	Cancer Tissue	Lung cancer/Brain Met	M	cisplatin, tarceva, pemetrexed, XRT
UCSD-002.19	KT34	KT34	UCSD-002.19	sample set 1	Cancer Tissue	Lung cancer/Brain Met	M	Tarceva, XRT
MDT-MB 0007	FF-92	FF-92	MDT-MB 0007	sample set 1	Cancer Tissue	Medulloblastoma	P	-
MDT-MB 1266	FF-93	FF-93	MDT-MB 1266	sample set 1	Cancer Tissue	Medulloblastoma	P	-
MDT-MB 1377	FF-94	FF-94	MDT-MB 1377	sample set 1	Cancer Tissue	Medulloblastoma	P	-
UCSD-002.14	KT29	KT29	UCSD-002.14	sample set 1	Cancer Tissue	Melanoma/Brain Met	M	Ipilimumab, IFN
UCSD-002.15	KT30	KT30	UCSD-002.15	sample set 1	Cancer Tissue	Melanoma/Brain Met	M	vemurafinib
UCSD-002.24	KT39	KT39	UCSD-002.24	sample set 1	Cancer Tissue	Melanoma/Brain Met	M	-
UCSD-002.6.1	KT27	KT27	UCSD-002.6.1	sample set 1	Cancer Tissue	Omentum cancer	M	Folfox, avastin, Xeloda
UCSD-002.7	KT46	KT46	UCSD-002.7	sample set 1	Cancer Tissue	Pancreatic cancer	P	-
UCSD-002.8	FF-64	FF-64	UCSD-002.8	sample set 1	Cancer Tissue	Pancreatic cancer	P	-
UCSD-002.22	KT37	KT37	UCSD-002.22	sample set 1	Cancer Tissue	Renal cancer/Brain Met	M	-
UCSD-002.23	KT38	KT38	UCSD-002.23	sample set 1	Cancer Tissue	Renal cancer/Brain Met	M	IL-2
