# Supplementary material for: Exploring the landscape of focal amplifications in cancer using AmpliconArchitect
Source: Nat Commun. 2019 Jan 23;10:392. doi: 10.1038/s41467-018-08200-y (PMC6344493; doi:10.1038/s41467-018-08200-y)
Supplement: Supplementary file 4 — Supplementary Data 2 [file 41467_2018_8200_MOESM4_ESM.csv]

Prevalence of germline amplicons in normal TCGA samples
Columns show number of amplifications larger than size threshold
Rows show number of amplifications larger than copy number threshold
Size vs Copy Number	10000	50000	100000	200000	500000
3	32490	8171	4207	2187	765
4	8499	1025	448	207	112
5	2586	2760	145	60	37
7	4890	730	41	20	17
10	84	22	12	8	6
Prevalence of germline amplicons in normal 10494 TCGA samples
Columns show number of normal samples containing an amplification larger than the size threshold
Rows show number of normal samples containing amplification larger than copy number threshold
Size vs Copy Number	10000	50000	100000	200000	500000
3	3561	1672	1104	657	255
4	945	276	203	115	58
5	554	153	103	52	31
7	197	49	34	17	15
10	53	11	7	5	5
