# Supplementary material for: Exploring the landscape of focal amplifications in cancer using AmpliconArchitect
Source: Nat Commun. 2019 Jan 23;10:392. doi: 10.1038/s41467-018-08200-y (PMC6344493; doi:10.1038/s41467-018-08200-y)
Supplement: Supplementary file 7 — Supplementary Data 5 [file 41467_2018_8200_MOESM7_ESM.csv]

CellLine	Probe	Images	Present	IsCycle	OnCycle	OnAmplicon	CopyCount	ecDNACount	ProbePositiveCount		FISH-positive (K > L49)
CA718	MYCN	10	TRUE	TRUE	TRUE	TRUE	108.366722	1554	612	61.2	TRUE	1	0	0	0
CA718	PDGFRA	8	TRUE	TRUE	TRUE	TRUE	108.366722	1739	820	102.5	TRUE	1	0	0	0
CA718	MDM2	10	TRUE	TRUE	TRUE	TRUE	108.366722	2610	885	88.5	TRUE	1	0	0	0
H23	CCND1	12	FALSE	TRUE	FALSE	FALSE	7.50897	120	5	0.416666667	FALSE	0	0	0	1
H23	MYC	10	TRUE	TRUE	FALSE	TRUE	7.50897	227	5	0.5	FALSE	0	0	0	1
MB411FH	ERBB2	10	TRUE	FALSE	FALSE	FALSE	0	643	20	2	TRUE	0	0	1	0
MB411FH	CCND1	10	FALSE	FALSE	FALSE	FALSE	0	204	4	0.4	FALSE	0	0	0	1
MB411FH	MYC	12	TRUE	FALSE	FALSE	FALSE	0	590	479	39.91666667	TRUE	0	0	1	0
MB411FH	EGFR	9	FALSE	FALSE	FALSE	FALSE	0	193	0	0	FALSE	0	0	0	1
BT474M1	ERBB2	3	TRUE	TRUE	TRUE	TRUE	4.86039	56	4	1.333333333	TRUE	1	0	0	0
SKMEL2	CCND1	5	TRUE	FALSE	FALSE	FALSE	0	19	1	0.2	FALSE	0	0	0	1
K562	BCR	16	FALSE	TRUE	FALSE	TRUE	7.303093	318	4	0.25	FALSE	0	0	0	1
GBM6	EGFR	12	TRUE	TRUE	TRUE	TRUE	57.671715	327	117	9.75	TRUE	1	0	0	0
COLO205	CCND3	11	FALSE	FALSE	FALSE	FALSE	0	130	0	0	FALSE	0	0	0	1
HCC827	ERBB2	5	FALSE	TRUE	FALSE	FALSE	13.723872	38	8	1.6	TRUE	0	0	1	0
HCC827	CDK4	14	FALSE	TRUE	FALSE	FALSE	13.723872	80	2	0.142857143	FALSE	0	0	0	1
HCC827	MYC	16	FALSE	TRUE	FALSE	FALSE	13.723872	1355	5	0.3125	FALSE	0	0	0	1
HCC827	HMGA2	23	FALSE	TRUE	FALSE	FALSE	13.723872	182	0	0	FALSE	0	0	0	1
HCC827	EGFR	10	FALSE	TRUE	TRUE	TRUE	13.723872	193	3	0.3	FALSE	0	1	0	0
HL-60	MYC	10	FALSE	TRUE	TRUE	TRUE	20.226966	110	13	1.3	TRUE	1	0	0	0
HCC1569	ERBB2	6	TRUE	TRUE	TRUE	TRUE	43.777537	28	1	0.166666667	FALSE	0	1	0	0
HCC1569	MYC	20	TRUE	TRUE	FALSE	FALSE	43.777537	1742	8	0.4	FALSE	0	0	0	1
HCC1569	CCNE1	10	TRUE	TRUE	TRUE	TRUE	43.777537	42	1	0.1	FALSE	0	1	0	0
HK359	EGFR	1	TRUE	TRUE	TRUE	TRUE	45.436393	10	5	5	TRUE	1	0	0	0
Sw620	MYC	9	FALSE	TRUE	TRUE	TRUE	7.775527	142	1	0.111111111	FALSE	0	1	0	0
SF295	ERBB2	10	FALSE	FALSE	FALSE	FALSE	0	356	27	2.7	TRUE	0	0	1	0
SF295	MYC	10	FALSE	FALSE	FALSE	FALSE	0	130	2	0.2	FALSE	0	0	0	1
SF295	EGFR	10	FALSE	FALSE	FALSE	FALSE	0	135	2	0.2	FALSE	0	0	0	1
SKOV3	ERBB2	10	FALSE	TRUE	FALSE	TRUE	105.342097	50	6	0.6	FALSE	0	0	0	1
H460	MYC	5	FALSE	TRUE	TRUE	TRUE	10.37446	27	4	0.8	FALSE	0	1	0	0
PC9	EGFR	4	FALSE	FALSE	FALSE	FALSE	0	17	0	0	FALSE	0	0	0	1
H522	CCND3	4	FALSE	TRUE	FALSE	TRUE	8.112565	40	9	2.25	TRUE	0	0	1	0
SF268	MLL	9	FALSE	TRUE	TRUE	TRUE	14.412434	137	1	0.111111111	FALSE	0	1	0	0
OVCAR3	CCNE1	11	FALSE	TRUE	FALSE	TRUE	1.742723	50	3	0.272727273	FALSE	0	0	0	1
PC3	CCND1	11	FALSE	TRUE	FALSE	FALSE	11.513597	308	0	0	FALSE	0	0	0	1
PC3	ERBB2	10	FALSE	TRUE	FALSE	FALSE	11.513597	149	0	0	FALSE	0	0	0	1
PC3	MYC	22	TRUE	TRUE	TRUE	TRUE	11.513597	1000	468	21.27272727	TRUE	1	0	0	0
PC3	EGFR	15	FALSE	TRUE	FALSE	FALSE	11.513597	812	3	0.2	FALSE	0	0	0	1
HK296	EGFR	2	TRUE	TRUE	TRUE	TRUE	23.624914	46	29	14.5	TRUE	1	0	0	0
HK296	MDM4	6	TRUE	TRUE	TRUE	TRUE	23.624914	38	17	2.833333333	TRUE	1	0	0	0
GBM39	ERBB2	11	TRUE	TRUE	FALSE	FALSE	135.615958	164	4	0.363636364	FALSE	0	0	0	1
GBM39	CCND1	14	FALSE	TRUE	FALSE	FALSE	135.615958	293	0	0	FALSE	0	0	0	1
GBM39	MYC	10	FALSE	TRUE	FALSE	FALSE	135.615958	283	0	0	FALSE	0	0	0	1
GBM39	EGFR	16	TRUE	TRUE	TRUE	TRUE	135.615958	669	586	36.625	TRUE	1	0	0	0
HK301	EGFR	10	TRUE	FALSE	FALSE	FALSE	0	1063	184	18.4	TRUE	0	0	1	0
												11	6	6	22
										t	1	cyclic	non-cyclic
											ecDNA>=t	11	6	17
											ecDNA<t	6	22	28
												17	28	45
