# Supplementary material for: Exploring the landscape of focal amplifications in cancer using AmpliconArchitect
Source: Nat Commun. 2019 Jan 23;10:392. doi: 10.1038/s41467-018-08200-y (PMC6344493; doi:10.1038/s41467-018-08200-y)
Supplement: Supplementary file 8 — Supplementary Data 6 [file 41467_2018_8200_MOESM8_ESM.csv]

Tissue: Tissue of origin of sample
TCGATypes: TCGA cancer types associated with tissue
#TCGAEnrichedOncogenes: Number of oncogenes enriched in TCGA cancer types
#SampleSet1Oncogenes: Number of TCGA oncogenes present in amplicons of corresponding tissue in sample set 1
Tissue	TCGATypes	#TCGAEnrichedOncogenes	#SampleSet1Oncogenes
Breast cancer	BRCA	22	7
Colon cancer	COAD	3	0
GBM	GBM	9	5
Hematopoietic cancer	DLBC	0	0
Renal cancer	KIRC	0	0
Lung cancer	LUAD,LUSC	9	4
Melanoma	SKCM	6	2
Ovarian cancer	OV	13	0
Pancreatic cancer	PAAD	0	0
Prostate Cancer	PRAD	0	0
