# Supplementary material for: Exploring the landscape of focal amplifications in cancer using AmpliconArchitect
Source: Nat Commun. 2019 Jan 23;10:392. doi: 10.1038/s41467-018-08200-y (PMC6344493; doi:10.1038/s41467-018-08200-y)
Supplement: Supplementary file 10 — Supplementary Data 8 [file 41467_2018_8200_MOESM10_ESM.csv]

Sample name: Identifier of TCGA sample
CopyNumber: Weighted average copy number of amplified human segments
AmplifiedSize: Size of amplified human segments
Chrosome: Chromsome of interval on human genome
StartPosition: Start position of interval on human ghromosomeenocme
EndPosition: End position of interval on human chromosome
Oncogenes: List of oncogenes amplified
UnifocalSignature: CypeTlass of unifocal signature: Strong: present in human segment with highest copy number, Weak, present in another amplified segment
BifocalSignature: Type of Bifocal signature: Strong: virus flanks entire amplified region, Weak: virus flanks human segment with highest copy number
SampleName	CopyNumber	AmplifiedSize	Chromosome	StartPosition	EndPosition	Oncogenes	UnifocalSignature	BifocalSignature
TCGA-C5-A0TN	4.08	193536	chr2,chr3	195473038,126718712	195716718,126959186	,	None	Weak
TCGA-C5-A1BN	4.51	97103	chr18	61266726	61483828	,	None	Strong
TCGA-C5-A1M9	33.34	58572	chr8	128863409	129064020	,	Weak	Weak
TCGA-C5-A1MI	7.77	18039	chr7	130508782	130749263	,	None	Strong
TCGA-C5-A1ML	3.74	51519	chrX	149518815	149570454	,	Strong	None
TCGA-C5-A1MQ	3.97	7561	chr11	701523	764702	,	None	Strong
TCGA-C5-A2LX	4.02	210202	chr12	6319140	6529341	,	Strong	None
TCGA-C5-A2LX	4.74	190952	chr12	118525969	118796444	,	Strong	None
TCGA-C5-A2LX	7.39	11432	chr17	37870611	38031087	ERBB2,	Weak	Weak
TCGA-C5-A2LX	7.49	261499	chr17	43038576	43522171	,	None	Strong
TCGA-C5-A2LY	5.05	42941	chr3	189599085	189642025	,	None	Strong
TCGA-C5-A2M1	20.3	183651	chr8	128625168	128956916	MYC,	Strong	None
TCGA-C5-A2M1	4.56	23227	chrX	49689686	49822913	,	Weak	Strong
TCGA-C5-A3HD	4.01	156560	chr1	114196606	114477925	,	None	Weak
TCGA-C5-A3HD	8.72	40583	chr7	113601528	113845894	,	None	Weak
TCGA-C5-A3HE	13.47	316754	chr8	128755725	129248698	,	None	Weak
TCGA-C5-A3HF	4.2	106389	chr8	128570755	128897143	MYC,	None	Strong
TCGA-DG-A2KJ	3.4	30194	chr1	10587851	10808490	,	Strong	None
TCGA-DS-A0VL	11.02	65070	chr3	130179750	130360350	,	None	Weak
TCGA-DS-A0VL	5.92	264685	chr3	189701501	189966185	,	None	Strong
TCGA-EA-A1QS	5.42	37366	chr22	47392768	47650044	,	None	Strong
TCGA-EA-A3HQ	4.32	365000	chr8	128637810	129002809	MYC,	None	Strong
TCGA-EA-A3HR	4.08	17649	chr1	209597579	209835227	,	None	Strong
TCGA-EA-A3QD	9.87	209036	chr8	128482195	128742864	,	Weak	None
TCGA-EA-A3QE	7.13	102244	chr1	61721263	62043506	,	Weak	Strong
TCGA-EK-A2PL	4	260417	chr5	39071270	39331697	,	Strong	None
TCGA-EK-A2R7	3.16	30405	chr1	218837786	218868190	,	None	Strong
TCGA-EK-A2R8	6.21	27074	chr14	68534771	68781844	RAD51L1,	None	Strong
TCGA-EK-A2RE	9.08	131205	chr1	38377335	38638022	,	None	Strong
TCGA-EK-A2RL	6.58	26012	chr19	42104274	42350285	,	None	Strong
TCGA-FU-A3HY	10.41	47826	chr13	73797824	74065649	,	None	Strong
TCGA-FU-A3NI	9.72	33232	chr19	35680823	35934054	,	None	Strong
TCGA-FU-A3WB	3.77	16387	chr3	58037533	58257984	,	Strong	None
TCGA-IR-A3LC	3.31	645146	chr22	46118518	47004224	,	None	Strong
TCGA-IR-A3LH	4.94	260477	chr3	112651217	112911743	,	Strong	None
TCGA-IR-A3LK	7.5	31364	chr10	99369268	99609708	,	None	Weak
TCGA-JX-A3PZ	3.45	13392	chr3	194692282	194912748	,	None	Weak
TCGA-JX-A3PZ	3.61	585213	chr6	45806342	48995597	,	None	Weak
TCGA-JX-A3PZ	27.6	927141	chr11	101406859	102547323	BIRC3,	None	Weak
TCGA-JX-A3PZ	4.19	223654	chr13	73787615	74118079	,	None	Weak
TCGA-JX-A3Q0	3.63	45933	chr6	29840345	30026848	,	Weak	None
