# Supplementary material for: Exploring the landscape of focal amplifications in cancer using AmpliconArchitect
Source: Nat Commun. 2019 Jan 23;10:392. doi: 10.1038/s41467-018-08200-y (PMC6344493; doi:10.1038/s41467-018-08200-y)
Supplement: Supplementary file 11 — Source Data [file 41467_2018_8200_MOESM11_ESM.xlsx]

## Sheet: SourceDataFig1k
Simulated coverage	Simulated copy number	Simulated number of rearrangements	Interval size of simulated amplicon (bp)	Total number of segments in simulated structure	Number of reconstruction errors by AA	Number of repeat swaps by AA	Avg. no. of errors by random predictor	Stdev. of no. of errors by random predictor
1	32	0	160000	4	0	2	6.76	1.59
1	32	0	2400000	4	0	2	6.6	1.82
1	32	0	40000	4	0	2	6.74	1.38
1	32	0	640000	4	0	0	6.86	1.63
1	32	16	160000	15	0	2	28.74	1.43
1	32	16	2400000	9	0	2	17.04	1.48
1	32	16	40000	11	4	1	20.88	1.39
1	32	16	640000	13	3	2	24.58	1.75
1	32	32	160000	21	0	4	40.94	1.48
1	32	32	2400000	15	0	3	28.96	1.43
1	32	32	40000	16	0	2	31.28	1.22
1	32	32	640000	19	0	2	36.82	1.5
1	32	4	160000	5	0	1	8.82	1.65
1	32	4	2400000	7	0	4	13.06	1.34
1	32	4	40000	5	0	2	9.1	1.21
1	32	4	640000	5	0	2	8.58	1.73
1	32	8	160000	9	11	0	17.02	1.37
1	32	8	2400000	9	0	5	17	1.34
1	32	8	40000	10	2	1	19.04	1.37
1	32	8	640000	8	0	2	14.84	1.63
1	64	0	160000	4	0	2	6.76	1.59
1	64	0	2400000	4	0	2	6.74	1.38
1	64	0	40000	4	0	2	6.74	1.38
1	64	0	640000	4	4	2	6.76	1.59
1	64	16	160000	10	0	1	18.94	1.45
1	64	16	2400000	11	0	4	20.9	1.53
1	64	16	40000	9	5	0	17.12	1.45
1	64	16	640000	12	0	6	22.8	1.52
1	64	32	160000	16	0	2	31.1	1.31
1	64	32	2400000	13	0	4	24.78	1.96
1	64	32	40000	19	3	8	36.9	1.42
1	64	32	640000	22	0	4	43	1.28
1	64	4	160000	6	0	4	10.62	1.78
1	64	4	2400000	4	4	0	6.86	1.63
1	64	4	40000	5	0	2	9.1	1.21
1	64	4	640000	6	0	1	10.44	1.85
1	64	8	160000	7	0	1	12.7	1.53
1	64	8	2400000	9	0	3	16.76	1.52
1	64	8	40000	9	0	3	17.04	1.59
1	64	8	640000	7	0	2	12.76	1.76
1	8	0	160000	4	0	1	6.6	1.82
1	8	0	2400000	4	6	0	6.74	1.38
1	8	0	40000	4	0	0	6.86	1.63
1	8	0	640000	4	4	0	6.6	1.82
1	8	16	160000	13	6	3	24.76	1.49
1	8	16	2400000	9	9	0	16.8	1.47
1	8	16	40000	14	9	1	26.94	1.37
1	8	16	640000	14	19	0	26.88	1.24
1	8	32	160000	14	8	0	26.82	1.63
1	8	32	2400000	11	8	1	20.76	1.44
1	8	32	40000	13	4	3	24.88	1.53
1	8	32	640000	12	19	0	22.74	1.59
1	8	4	160000	5	0	0	8.82	1.65
1	8	4	2400000	4	4	0	6.86	1.63
1	8	4	40000	5	4	0	8.58	1.73
1	8	4	640000	5	7	0	9.1	1.21
1	8	8	160000	9	8	0	16.84	1.58
1	8	8	2400000	9	23	1	17.24	1.16
1	8	8	40000	6	0	0	10.58	1.68
1	8	8	640000	9	11	0	16.86	1.53
16	32	0	160000	4	0	2	6.86	1.63
16	32	0	2400000	4	0	2	6.76	1.59
16	32	0	40000	4	0	2	6.76	1.59
16	32	0	640000	4	0	0	6.6	1.82
16	32	16	160000	11	0	1	20.98	1.37
16	32	16	2400000	15	0	4	28.76	1.59
16	32	16	40000	13	0	4	24.6	1.78
16	32	16	640000	13	13	0	25	1.48
16	32	32	160000	9	0	1	16.9	1.4
16	32	32	2400000	18	6	2	35.1	1.37
16	32	32	40000	14	0	4	27.04	1.34
16	32	32	640000	26	0	4	50.96	1.43
16	32	4	160000	4	0	0	6.74	1.38
16	32	4	2400000	4	0	0	6.6	1.82
16	32	4	40000	4	4	0	6.62	1.67
16	32	4	640000	5	0	2	8.82	1.65
16	32	8	160000	10	0	4	18.9	1.48
16	32	8	2400000	7	0	2	12.62	1.87
16	32	8	40000	6	0	2	10.58	1.66
16	32	8	640000	8	0	2	14.76	1.41
16	64	0	160000	4	0	0	6.76	1.59
16	64	0	2400000	4	2	2	6.74	1.38
16	64	0	40000	4	0	2	6.6	1.82
16	64	0	640000	4	0	0	6.86	1.63
16	64	16	160000	8	0	1	14.92	1.37
16	64	16	2400000	13	13	2	24.62	1.62
16	64	16	40000	11	0	4	21.02	1.28
16	64	16	640000	11	0	3	21.22	1.38
16	64	32	160000	21	0	8	40.98	1.37
16	64	32	2400000	9	0	3	17.08	1.45
16	64	32	40000	17	0	5	32.86	1.45
16	64	32	640000	17	0	3	33	1.34
16	64	4	160000	7	0	3	12.86	1.39
16	64	4	2400000	5	0	2	8.88	1.48
16	64	4	40000	4	0	0	6.86	1.63
16	64	4	640000	5	0	1	8.58	1.73
16	64	8	160000	9	0	1	17.06	1.37
16	64	8	2400000	9	0	4	16.78	1.49
16	64	8	40000	8	0	1	14.92	1.43
16	64	8	640000	10	0	5	18.86	1.53
16	8	0	160000	4	0	2	6.6	1.82
16	8	0	2400000	4	3	0	6.74	1.38
16	8	0	40000	4	0	0	6.6	1.82
16	8	0	640000	4	0	2	6.74	1.38
16	8	16	160000	13	0	4	24.92	1.37
16	8	16	2400000	13	0	1	24.72	1.66
16	8	16	40000	10	0	1	18.74	1.71
16	8	16	640000	12	11	1	22.82	1.63
16	8	32	160000	17	0	5	32.84	1.45
16	8	32	2400000	24	0	5	46.88	1.56
16	8	32	40000	13	0	2	24.6	1.51
16	8	32	640000	14	0	1	26.68	1.68
16	8	4	160000	6	0	2	10.48	1.96
16	8	4	2400000	6	3	2	10.6	1.59
16	8	4	40000	6	0	0	10.84	1.53
16	8	4	640000	6	0	1	10.76	1.62
16	8	8	160000	8	0	1	15.18	1.24
16	8	8	2400000	9	0	2	16.96	1.43
16	8	8	40000	6	0	1	10.82	1.58
16	8	8	640000	6	0	2	10.78	1.32
32	32	0	160000	4	0	0	6.76	1.59
32	32	0	2400000	4	0	0	6.74	1.38
32	32	0	40000	4	0	0	6.74	1.38
32	32	0	640000	4	0	2	6.76	1.59
32	32	16	160000	13	0	6	24.54	1.55
32	32	16	2400000	14	0	6	26.86	1.77
32	32	16	40000	15	0	3	28.7	1.56
32	32	16	640000	11	0	4	20.72	1.61
32	32	32	160000	14	0	2	26.62	1.41
32	32	32	2400000	16	0	1	31.12	1.21
32	32	32	40000	15	3	1	28.5	1.68
32	32	32	640000	17	21	1	33.22	1.38
32	32	4	160000	6	0	2	10.72	1.51
32	32	4	2400000	5	0	1	8.58	1.73
32	32	4	40000	6	0	1	10.68	1.63
32	32	4	640000	6	4	0	10.62	1.78
32	32	8	160000	9	0	0	16.62	1.69
32	32	8	2400000	7	0	1	12.9	1.42
32	32	8	40000	6	0	0	10.64	1.65
32	32	8	640000	7	0	3	13.02	1.46
32	64	0	160000	4	0	2	6.76	1.59
32	64	0	2400000	4	0	0	6.74	1.38
32	64	0	40000	4	2	0	6.74	1.38
32	64	0	640000	4	0	0	6.86	1.63
32	64	16	160000	12	0	3	23	1.28
32	64	16	2400000	17	0	3	32.96	1.37
32	64	16	40000	12	0	4	22.7	1.61
32	64	16	640000	14	0	4	26.82	1.68
32	64	32	160000	17	0	3	33.04	1.34
32	64	32	2400000	25	0	7	48.88	1.53
32	64	32	40000	16	4	4	31.18	1.3
32	64	32	640000	14	0	5	26.96	1.51
32	64	4	160000	7	0	2	12.62	1.87
32	64	4	2400000	6	0	1	10.58	1.68
32	64	4	40000	6	0	3	10.54	1.62
32	64	4	640000	5	0	0	8.88	1.48
32	64	8	160000	6	0	2	10.78	1.32
32	64	8	2400000	9	0	1	16.72	1.51
32	64	8	40000	8	0	3	15.3	0.99
32	64	8	640000	8	0	5	14.92	1.53
32	8	0	160000	4	0	2	6.76	1.59
32	8	0	2400000	4	0	0	6.74	1.38
32	8	0	40000	4	0	2	6.86	1.63
32	8	0	640000	4	0	2	6.76	1.59
32	8	16	160000	11	0	4	21.1	1.31
32	8	16	2400000	11	0	4	21.12	1.27
32	8	16	40000	10	0	4	18.8	1.41
32	8	16	640000	10	0	5	19.14	1.36
32	8	32	160000	16	0	4	31.26	1.19
32	8	32	2400000	25	0	11	48.7	1.42
32	8	32	40000	19	0	4	37.04	1.51
32	8	32	640000	13	0	6	24.44	1.89
32	8	4	160000	6	0	2	10.62	1.78
32	8	4	2400000	6	0	2	10.68	1.88
32	8	4	40000	5	0	2	8.96	1.31
32	8	4	640000	6	0	2	10.62	1.74
32	8	8	160000	8	0	1	14.8	1.62
32	8	8	2400000	9	0	2	16.86	1.42
32	8	8	40000	10	4	2	18.8	1.41
32	8	8	640000	9	0	5	16.76	1.67
4	32	0	160000	4	0	0	6.74	1.38
4	32	0	2400000	4	0	0	6.86	1.63
4	32	0	40000	4	0	0	6.74	1.38
4	32	0	640000	4	0	2	6.76	1.59
4	32	16	160000	10	0	1	18.96	1.46
4	32	16	2400000	10	0	3	19.02	1.37
4	32	16	40000	12	0	2	22.6	1.61
4	32	16	640000	12	0	2	22.76	1.87
4	32	32	160000	14	0	1	26.9	1.66
4	32	32	2400000	13	0	1	24.78	1.52
4	32	32	40000	13	0	6	25.04	1.4
4	32	32	640000	15	0	2	28.68	1.86
4	32	4	160000	4	4	0	6.74	1.38
4	32	4	2400000	6	0	2	10.58	1.66
4	32	4	40000	6	7	1	10.86	1.36
4	32	4	640000	6	0	1	10.8	1.57
4	32	8	160000	4	0	2	6.74	1.38
4	32	8	2400000	8	0	2	14.88	1.34
4	32	8	40000	8	0	2	14.8	1.52
4	32	8	640000	7	0	0	13.02	1.46
4	64	0	160000	4	0	0	6.86	1.63
4	64	0	2400000	4	0	0	6.86	1.63
4	64	0	40000	4	0	2	6.86	1.63
4	64	0	640000	4	0	2	6.74	1.38
4	64	16	160000	11	0	3	20.94	1.43
4	64	16	2400000	10	0	1	18.84	1.58
4	64	16	40000	12	0	7	22.98	1.56
4	64	16	640000	15	3	6	28.86	1.53
4	64	32	160000	19	0	4	36.78	1.69
4	64	32	2400000	15	0	2	28.78	1.55
4	64	32	40000	19	6	6	36.88	1.39
4	64	32	640000	19	0	8	36.66	1.55
4	64	4	160000	6	0	2	10.84	1.53
4	64	4	2400000	6	0	4	10.68	1.88
4	64	4	40000	5	0	0	8.82	1.65
4	64	4	640000	6	0	0	10.68	1.88
4	64	8	160000	8	0	2	15.02	1.22
4	64	8	2400000	8	0	2	14.98	1.4
4	64	8	40000	5	0	0	8.7	1.77
4	64	8	640000	8	0	1	15.3	0.99
4	8	0	160000	4	0	0	6.76	1.59
4	8	0	2400000	4	0	2	6.86	1.63
4	8	0	40000	4	0	0	6.76	1.59
4	8	0	640000	4	0	2	6.86	1.63
4	8	16	160000	16	0	8	31.06	1.54
4	8	16	2400000	17	0	7	32.94	1.51
4	8	16	40000	11	0	3	21.34	1.1
4	8	16	640000	16	0	1	31.3	1.24
4	8	32	160000	14	0	2	26.86	1.42
4	8	32	2400000	13	9	3	24.78	1.49
4	8	32	40000	13	18	2	24.96	1.4
4	8	32	640000	17	0	3	32.88	1.42
4	8	4	160000	5	0	1	9.06	1.4
4	8	4	2400000	6	0	0	10.54	1.62
4	8	4	40000	6	0	2	10.54	1.62
4	8	4	640000	4	0	2	6.76	1.59
4	8	8	160000	7	0	0	12.82	1.39
4	8	8	2400000	8	8	1	15.02	1.54
4	8	8	40000	7	0	2	12.58	1.48
4	8	8	640000	6	0	1	10.48	1.96

## Sheet: SourceDataFig1l
Simulated coverage	Simulated copy number	Simulated number of rearrangements	Interval size of simulated amplicon (bp)	Total number of segments in simulated structure	Number of reconstruction errors by AA	Number of repeat swaps by AA	Avg. no. of errors by random predictor	Stdev. of no. of errors by random predictor
1	32	0	160000	4	0	2	6.6	1.82
1	32	0	2400000	4	0	0	6.6	1.82
1	32	0	40000	4	0	0	6.86	1.63
1	32	0	640000	4	0	2	6.6	1.82
1	32	16	160000	12	0	4	22.72	1.59
1	32	16	2400000	36	0	13	69.02	2.31
1	32	16	40000	26	6	6	49.16	2.06
1	32	16	640000	17	15	0	31.86	2.1
1	32	32	160000	19	3	4	36.26	1.91
1	32	32	2400000	28	0	6	54.22	1.65
1	32	32	40000	13	0	1	24.86	1.36
1	32	32	640000	18	0	7	34.96	1.37
1	32	4	160000	8	0	4	13.68	1.95
1	32	4	2400000	7	0	3	12.78	1.9
1	32	4	40000	13	0	4	23.62	2.49
1	32	4	640000	6	0	2	10.54	1.62
1	32	8	160000	10	0	2	19.02	1.46
1	32	8	2400000	16	0	6	27.88	2.74
1	32	8	40000	6	0	0	10.58	1.68
1	32	8	640000	9	0	1	16.94	1.34
1	64	0	160000	4	0	0	6.74	1.38
1	64	0	2400000	4	0	2	6.6	1.82
1	64	0	40000	4	0	2	6.86	1.63
1	64	0	640000	4	0	2	6.74	1.38
1	64	16	160000	13	0	2	24	1.98
1	64	16	2400000	12	0	0	22.98	1.46
1	64	16	40000	12	0	3	22.82	1.39
1	64	16	640000	13	0	4	24.7	1.37
1	64	32	160000	15	0	3	28.58	1.58
1	64	32	2400000	37	11	8	71.2	2.5
1	64	32	40000	22	6	4	41.5	2.2
1	64	32	640000	32	32	0	62.12	1.87
1	64	4	160000	4	0	0	6.82	1.6
1	64	4	2400000	9	0	1	15.66	2.16
1	64	4	40000	5	0	0	8.88	1.48
1	64	4	640000	4	0	2	6.86	1.63
1	64	8	160000	8	0	3	15	1.37
1	64	8	2400000	11	0	1	20.34	1.9
1	64	8	40000	7	0	2	12.68	1.75
1	64	8	640000	6	0	2	10.82	1.5
1	8	0	160000	4	3	2	6.76	1.59
1	8	0	2400000	4	6	0	6.74	1.38
1	8	0	40000	4	4	0	6.86	1.63
1	8	0	640000	4	4	0	6.86	1.63
1	8	16	160000	16	9	3	31.02	1.34
1	8	16	2400000	14	16	0	26.6	1.64
1	8	16	40000	11	2	2	20.72	1.61
1	8	16	640000	18	22	1	32.72	2.25
1	8	32	160000	30	24	1	57.74	2.26
1	8	32	2400000	13	18	0	24.78	1.69
1	8	32	40000	13	0	5	24.56	2.08
1	8	32	640000	27	23	4	52.02	2.05
1	8	4	160000	4	8	0	6.6	1.82
1	8	4	2400000	6	8	0	10.48	1.81
1	8	4	40000	13	4	3	21.76	2.37
1	8	4	640000	7	7	0	12.94	1.56
1	8	8	160000	7	0	3	12.76	1.44
1	8	8	2400000	7	4	0	12.9	1.56
1	8	8	40000	5	6	1	8.58	1.73
1	8	8	640000	10	10	0	18.96	1.43
16	32	0	160000	4	0	2	6.6	1.82
16	32	0	2400000	4	0	0	6.76	1.59
16	32	0	40000	4	0	2	6.74	1.38
16	32	0	640000	4	0	2	6.74	1.38
16	32	16	160000	10	0	4	18.86	1.5
16	32	16	2400000	18	0	3	34	1.72
16	32	16	40000	15	0	4	28.72	1.51
16	32	16	640000	11	0	4	20.98	1.48
16	32	32	160000	16	0	3	31	1.37
16	32	32	2400000	15	0	2	28.92	1.48
16	32	32	40000	10	0	2	18.84	1.53
16	32	32	640000	27	6	10	52.08	1.76
16	32	4	160000	7	4	2	12.92	1.56
16	32	4	2400000	6	0	1	10.82	1.58
16	32	4	40000	6	0	2	10.72	1.51
16	32	4	640000	6	0	4	10.98	1.48
16	32	8	160000	8	0	1	15.04	1.46
16	32	8	2400000	9	0	5	17.12	1.39
16	32	8	40000	11	0	2	19.64	1.71
16	32	8	640000	7	0	2	12.72	1.69
16	64	0	160000	4	0	0	6.76	1.59
16	64	0	2400000	8	0	1	13.94	1.93
16	64	0	40000	4	0	0	6.74	1.38
16	64	0	640000	8	0	4	14.12	1.81
16	64	16	160000	9	0	4	17.26	1.15
16	64	16	2400000	23	20	3	44.16	2.15
16	64	16	40000	20	0	9	36.58	2.53
16	64	16	640000	17	0	8	32.18	1.88
16	64	32	160000	13	0	0	24.46	1.96
16	64	32	2400000	20	0	4	37.64	2.27
16	64	32	40000	16	0	4	30.82	1.39
16	64	32	640000	10	0	2	18.8	1.72
16	64	4	160000	16	0	3	28.44	2.49
16	64	4	2400000	5	5	2	9.06	1.4
16	64	4	40000	5	0	2	9.06	1.4
16	64	4	640000	6	0	1	10.58	1.68
16	64	8	160000	9	0	3	16.98	1.37
16	64	8	2400000	7	0	1	12.86	1.45
16	64	8	40000	8	0	4	14.96	1.37
16	64	8	640000	11	0	2	20.64	1.6
16	8	0	160000	4	0	0	6.6	1.82
16	8	0	2400000	8	4	1	14.2	1.97
16	8	0	40000	4	4	0	6.86	1.63
16	8	0	640000	4	0	0	6.74	1.38
16	8	16	160000	10	10	0	18.96	1.34
16	8	16	2400000	14	0	6	25.6	1.81
16	8	16	40000	13	0	4	24.82	1.55
16	8	16	640000	13	13	0	24.52	1.85
16	8	32	160000	34	0	6	63.54	2.56
16	8	32	2400000	30	0	6	56.08	2.48
16	8	32	40000	23	26	3	43.82	2
16	8	32	640000	21	0	3	40.9	1.45
16	8	4	160000	5	0	2	8.7	1.77
16	8	4	2400000	7	0	0	12.88	1.45
16	8	4	40000	12	0	1	21.78	1.85
16	8	4	640000	6	0	1	10.74	1.54
16	8	8	160000	7	0	3	12.78	1.57
16	8	8	2400000	17	6	5	30.56	2.5
16	8	8	40000	8	0	3	15.16	1.14
16	8	8	640000	9	0	3	17.3	1.11
32	32	0	160000	8	0	5	13.94	1.93
32	32	0	2400000	4	0	2	6.76	1.59
32	32	0	40000	4	0	2	6.74	1.38
32	32	0	640000	4	0	0	6.74	1.38
32	32	16	160000	12	0	4	22.6	1.75
32	32	16	2400000	10	0	1	18.72	1.56
32	32	16	40000	12	0	2	22.7	1.53
32	32	16	640000	21	24	0	39.76	2.12
32	32	32	160000	27	29	1	52.36	1.56
32	32	32	2400000	19	0	10	36.92	1.48
32	32	32	40000	31	8	6	59.36	2.1
32	32	32	640000	25	25	1	48.18	1.75
32	32	4	160000	6	0	2	10.98	1.34
32	32	4	2400000	4	3	0	6.76	1.59
32	32	4	40000	12	4	2	21.46	2.19
32	32	4	640000	6	6	0	10.68	1.63
32	32	8	160000	8	0	3	14.9	1.56
32	32	8	2400000	6	0	2	10.68	1.88
32	32	8	40000	9	0	1	16.98	1.51
32	32	8	640000	6	0	0	10.64	1.65
32	64	0	160000	4	0	0	6.86	1.63
32	64	0	2400000	4	4	0	6.76	1.59
32	64	0	40000	4	0	0	6.76	1.59
32	64	0	640000	8	8	0	14.2	1.97
32	64	16	160000	14	4	3	26.84	1.45
32	64	16	2400000	14	0	3	27	1.34
32	64	16	40000	11	0	2	21	1.43
32	64	16	640000	10	0	1	18.9	1.37
32	64	32	160000	18	0	0	34.82	1.47
32	64	32	2400000	22	0	8	42.46	1.69
32	64	32	40000	12	3	3	22.5	1.8
32	64	32	640000	24	0	11	44.64	2.45
32	64	4	160000	10	0	0	17.76	2.27
32	64	4	2400000	17	4	7	30.84	2.37
32	64	4	40000	6	0	0	10.84	1.53
32	64	4	640000	5	0	2	9.06	1.4
32	64	8	160000	7	7	0	12.56	1.79
32	64	8	2400000	9	0	4	17.1	1.37
32	64	8	40000	9	0	5	16.56	1.75
32	64	8	640000	8	0	4	14.94	1.4
32	8	0	160000	4	0	0	6.76	1.59
32	8	0	2400000	4	0	2	6.76	1.59
32	8	0	40000	4	0	0	6.86	1.63
32	8	0	640000	4	0	0	6.74	1.38
32	8	16	160000	9	0	0	16.94	1.48
32	8	16	2400000	16	0	5	30.86	1.58
32	8	16	40000	21	0	3	38.14	2.28
32	8	16	640000	9	0	2	16.9	1.42
32	8	32	160000	11	0	2	21.26	1.12
32	8	32	2400000	32	0	6	60	2.74
32	8	32	40000	38	6	11	74.14	1.79
32	8	32	640000	38	0	7	71.44	2.56
32	8	4	160000	6	0	1	10.8	1.57
32	8	4	2400000	4	0	0	6.76	1.59
32	8	4	40000	7	0	3	12.82	1.72
32	8	4	640000	6	0	2	10.98	1.48
32	8	8	160000	8	0	1	15.1	1.4
32	8	8	2400000	6	0	2	10.68	1.88
32	8	8	40000	10	0	2	18.8	1.39
32	8	8	640000	9	0	0	17.04	1.4
4	32	0	160000	4	0	0	6.74	1.38
4	32	0	2400000	4	4	0	6.6	1.82
4	32	0	40000	8	0	0	14.02	1.95
4	32	0	640000	4	0	0	6.76	1.59
4	32	16	160000	15	0	4	28.76	1.62
4	32	16	2400000	12	6	1	22.78	1.74
4	32	16	40000	20	0	6	37.48	2.09
4	32	16	640000	11	0	5	20.9	1.28
4	32	32	160000	27	0	5	51.58	2.18
4	32	32	2400000	16	0	4	30.8	1.47
4	32	32	40000	13	0	2	24.76	1.54
4	32	32	640000	20	15	4	37.6	2.1
4	32	4	160000	11	0	1	19.38	1.95
4	32	4	2400000	5	3	0	8.96	1.31
4	32	4	40000	6	0	2	10.68	1.68
4	32	4	640000	5	0	1	9.1	1.21
4	32	8	160000	5	0	1	9.1	1.21
4	32	8	2400000	8	0	6	15.28	1.08
4	32	8	40000	7	0	2	13.02	1.46
4	32	8	640000	8	0	1	15.18	1.24
4	64	0	160000	4	0	0	6.86	1.63
4	64	0	2400000	4	0	2	6.6	1.82
4	64	0	40000	8	6	2	14.02	1.95
4	64	0	640000	4	0	0	6.76	1.59
4	64	16	160000	14	0	3	27.04	1.22
4	64	16	2400000	12	0	4	22.84	1.53
4	64	16	40000	14	0	5	26.9	1.4
4	64	16	640000	11	0	2	21.04	1.31
4	64	32	160000	23	0	4	43.9	1.8
4	64	32	2400000	18	0	19	34.6	1.78
4	64	32	40000	16	0	4	30.38	1.8
4	64	32	640000	27	21	1	51.42	2.06
4	64	4	160000	11	4	6	19.38	1.83
4	64	4	2400000	6	0	2	10.46	2.02
4	64	4	40000	7	0	5	12.68	1.75
4	64	4	640000	5	0	0	8.76	1.69
4	64	8	160000	10	0	2	17.92	1.92
4	64	8	2400000	9	0	3	16.76	1.46
4	64	8	40000	10	0	1	18.76	1.52
4	64	8	640000	15	6	3	28.04	1.83
4	8	0	160000	4	0	2	6.86	1.63
4	8	0	2400000	4	3	0	6.74	1.38
4	8	0	40000	4	0	2	6.6	1.82
4	8	0	640000	4	0	0	6.6	1.82
4	8	16	160000	13	0	3	24.56	2.08
4	8	16	2400000	18	0	4	33.8	2.03
4	8	16	40000	20	0	3	37.8	1.95
4	8	16	640000	12	0	2	22.78	1.72
4	8	32	160000	30	0	7	56.74	2.41
4	8	32	2400000	17	6	3	33.08	1.43
4	8	32	40000	22	6	6	41.76	1.88
4	8	32	640000	14	0	4	26.62	1.46
4	8	4	160000	6	0	0	10.48	1.86
4	8	4	2400000	6	0	0	10.98	1.34
4	8	4	40000	11	0	1	19.86	1.86
4	8	4	640000	4	0	2	6.6	1.82
4	8	8	160000	9	0	3	16.9	1.4
4	8	8	2400000	8	0	3	14.88	1.39
4	8	8	40000	8	0	2	14.26	1.54
4	8	8	640000	7	0	3	12.88	1.45

## Sheet: SourceDataFig1m
Simulated coverage	Simulated copy number	Simulated number of rearrangements	Interval size of simulated amplicon (bp)	Total number of segments in simulated structure	Number of reconstruction errors by AA	Number of repeat swaps by AA	Avg. no. of errors by random predictor	Stdev. of no. of errors by random predictor
1	32	0	160000	4	4	0	6.6	1.82
1	32	0	2400000	4	0	0	6.6	1.82
1	32	0	40000	4	0	2	6.86	1.63
1	32	0	640000	4	0	0	6.86	1.63
1	32	16	160000	16	0	4	29.98	1.8
1	32	16	2400000	22	0	7	41.38	2.33
1	32	16	40000	17	0	5	32.02	1.91
1	32	16	640000	45	26	5	84.58	3.2
1	32	32	160000	19	0	4	36.22	1.65
1	32	32	2400000	24	12	4	46.62	1.54
1	32	32	40000	32	32	0	61.22	2.3
1	32	32	640000	36	7	5	68.14	2.69
1	32	4	160000	8	3	3	13.62	1.95
1	32	4	2400000	13	6	3	24.04	1.72
1	32	4	40000	7	0	1	12.84	1.58
1	32	4	640000	6	0	0	10.72	1.51
1	32	8	160000	12	0	4	22.28	1.88
1	32	8	2400000	7	4	1	12.64	1.69
1	32	8	40000	8	0	2	15.26	1.12
1	32	8	640000	14	0	5	25.96	1.94
1	64	0	160000	4	0	0	6.6	1.82
1	64	0	2400000	8	4	1	13.94	1.93
1	64	0	40000	4	0	0	6.6	1.82
1	64	0	640000	4	0	0	6.76	1.59
1	64	16	160000	10	0	5	19.02	1.56
1	64	16	2400000	11	0	4	21.1	1.31
1	64	16	40000	18	12	4	33.48	2.07
1	64	16	640000	33	28	7	61.84	2.82
1	64	32	160000	25	0	6	47.88	2.21
1	64	32	2400000	17	0	3	32.8	1.55
1	64	32	40000	39	14	10	73.98	2.71
1	64	32	640000	29	0	8	55.3	2.1
1	64	4	160000	13	6	3	23.98	2.01
1	64	4	2400000	13	12	3	22.8	2.24
1	64	4	40000	6	4	0	10.72	1.51
1	64	4	640000	6	0	2	10.26	1.64
1	64	8	160000	9	0	3	17.26	1.25
1	64	8	2400000	9	0	3	16.78	1.47
1	64	8	40000	7	0	3	13.02	1.34
1	64	8	640000	6	6	0	10.9	1.37
1	8	0	160000	4	0	1	6.86	1.63
1	8	0	2400000	4	2	0	6.86	1.63
1	8	0	40000	4	0	1	6.74	1.38
1	8	0	640000	8	0	1	14.2	1.97
1	8	16	160000	13	14	1	24.78	1.81
1	8	16	2400000	10	0	1	18.96	1.56
1	8	16	40000	16	14	0	29.9	1.84
1	8	16	640000	25	0	5	46.88	2.52
1	8	32	160000	26	19	6	49.04	2.2
1	8	32	2400000	28	30	0	53.84	2.26
1	8	32	40000	16	18	0	30.96	1.31
1	8	32	640000	25	31	1	47.56	1.93
1	8	4	160000	5	0	1	8.58	1.73
1	8	4	2400000	6	8	0	10.72	1.51
1	8	4	40000	6	6	0	10.44	1.85
1	8	4	640000	6	6	0	10.86	1.36
1	8	8	160000	10	2	1	18	2.06
1	8	8	2400000	6	0	1	10.44	1.85
1	8	8	40000	13	0	1	23.8	1.8
1	8	8	640000	17	17	4	31.3	2.12
16	32	0	160000	4	0	0	6.86	1.63
16	32	0	2400000	4	0	0	6.76	1.59
16	32	0	40000	4	0	0	6.86	1.63
16	32	0	640000	4	0	0	6.86	1.63
16	32	16	160000	15	0	7	27.82	2.12
16	32	16	2400000	15	0	9	27.96	2.24
16	32	16	40000	26	0	2	48.7	2.37
16	32	16	640000	12	0	2	22.9	1.8
16	32	32	160000	22	0	8	42.32	1.78
16	32	32	2400000	20	0	6	38.56	1.65
16	32	32	40000	14	0	4	26.7	1.75
16	32	32	640000	25	0	3	48.16	1.93
16	32	4	160000	9	0	1	15.14	2.5
16	32	4	2400000	6	0	1	10.68	1.63
16	32	4	40000	11	0	1	20.28	1.94
16	32	4	640000	6	3	1	10.8	1.57
16	32	8	160000	15	0	2	27.96	2.04
16	32	8	2400000	10	0	1	18.46	1.62
16	32	8	40000	16	0	3	30.14	1.9
16	32	8	640000	8	0	2	14.76	1.52
16	64	0	160000	8	0	5	14.2	1.97
16	64	0	2400000	4	0	2	6.74	1.38
16	64	0	40000	4	0	0	6.76	1.59
16	64	0	640000	4	0	2	6.74	1.38
16	64	16	160000	26	0	5	47.68	2.62
16	64	16	2400000	20	11	1	37.1	2.32
16	64	16	40000	12	0	4	22.7	1.86
16	64	16	640000	20	0	7	37.54	2.45
16	64	32	160000	20	0	6	38.58	1.48
16	64	32	2400000	21	0	5	40.8	1.26
16	64	32	40000	29	0	11	55.32	2.27
16	64	32	640000	22	0	6	42.84	1.5
16	64	4	160000	6	0	2	10.78	1.32
16	64	4	2400000	4	0	2	6.86	1.63
16	64	4	40000	9	0	5	16.18	1.92
16	64	4	640000	6	0	1	10.68	1.63
16	64	8	160000	9	16	0	16.86	1.5
16	64	8	2400000	13	0	6	23.96	2.02
16	64	8	40000	7	0	3	12.7	1.53
16	64	8	640000	10	0	2	18.44	1.78
16	8	0	160000	4	0	0	6.6	1.82
16	8	0	2400000	4	0	0	6.76	1.59
16	8	0	40000	8	0	5	13.94	1.93
16	8	0	640000	8	4	4	14.12	1.81
16	8	16	160000	13	0	4	24.14	2.12
16	8	16	2400000	14	0	3	26.8	1.52
16	8	16	40000	25	6	6	46.02	2.81
16	8	16	640000	15	0	8	27.88	1.85
16	8	32	160000	11	0	0	20.94	1.51
16	8	32	2400000	16	0	1	30.98	1.48
16	8	32	40000	24	6	4	46.14	1.88
16	8	32	640000	22	0	6	43.1	1.28
16	8	4	160000	13	0	3	23.34	2.26
16	8	4	2400000	6	0	2	10.72	1.51
16	8	4	40000	6	0	2	10.78	1.32
16	8	4	640000	5	0	1	8.7	1.77
16	8	8	160000	7	0	1	12.84	1.6
16	8	8	2400000	8	0	2	15.16	1.36
16	8	8	40000	7	0	1	12.84	1.5
16	8	8	640000	8	8	1	14.84	1.63
32	32	0	160000	4	0	2	6.6	1.82
32	32	0	2400000	4	0	0	6.6	1.82
32	32	0	40000	4	0	0	6.86	1.63
32	32	0	640000	4	0	0	6.86	1.63
32	32	16	160000	14	0	1	26.9	1.37
32	32	16	2400000	17	6	7	32.14	2.02
32	32	16	40000	12	0	2	23.08	1.51
32	32	16	640000	13	0	4	24.44	1.71
32	32	32	160000	32	6	10	60.52	2.89
32	32	32	2400000	39	12	11	74	2.88
32	32	32	40000	17	0	2	32.08	1.65
32	32	32	640000	24	0	6	45.7	1.99
32	32	4	160000	4	0	0	6.76	1.59
32	32	4	2400000	4	0	0	6.76	1.59
32	32	4	40000	6	0	2	10.84	1.39
32	32	4	640000	4	0	0	6.6	1.82
32	32	8	160000	8	0	0	15.04	1.25
32	32	8	2400000	16	0	5	30.02	1.97
32	32	8	40000	13	0	3	23.72	2.23
32	32	8	640000	8	0	2	14.96	1.28
32	64	0	160000	4	0	0	6.6	1.82
32	64	0	2400000	4	0	0	6.74	1.38
32	64	0	40000	4	0	0	6.74	1.38
32	64	0	640000	8	0	1	14.2	1.97
32	64	16	160000	7	0	2	12.82	1.53
32	64	16	2400000	15	0	1	28.84	1.5
32	64	16	40000	18	0	1	34.06	1.95
32	64	16	640000	14	0	4	26.98	1.22
32	64	32	160000	31	30	2	59.36	2.19
32	64	32	2400000	20	4	1	37.44	2.21
32	64	32	40000	40	6	15	75.6	3.02
32	64	32	640000	29	0	7	53.64	2.88
32	64	4	160000	7	0	1	12.88	1.42
32	64	4	2400000	5	0	0	8.7	1.77
32	64	4	40000	6	0	2	10.84	1.39
32	64	4	640000	4	3	2	6.6	1.82
32	64	8	160000	10	3	2	17.94	1.75
32	64	8	2400000	7	0	1	13	1.48
32	64	8	40000	4	0	0	6.6	1.82
32	64	8	640000	16	0	7	29.22	2.17
32	8	0	160000	4	0	0	6.76	1.59
32	8	0	2400000	4	0	0	6.76	1.59
32	8	0	40000	4	0	0	6.74	1.38
32	8	0	640000	4	4	0	6.6	1.82
32	8	16	160000	12	0	2	22.84	1.72
32	8	16	2400000	11	0	3	21.02	1.31
32	8	16	40000	13	0	4	24.82	1.5
32	8	16	640000	29	15	6	51.34	3.1
32	8	32	160000	42	18	11	79.28	2.76
32	8	32	2400000	26	14	5	50.32	1.87
32	8	32	40000	32	4	6	61.6	2.15
32	8	32	640000	21	21	0	40.88	1.51
32	8	4	160000	12	0	1	21.2	2.33
32	8	4	2400000	9	2	0	15.52	2.35
32	8	4	40000	12	0	1	21.16	2.06
32	8	4	640000	6	0	1	10.68	1.63
32	8	8	160000	10	0	3	18.52	1.91
32	8	8	2400000	7	0	1	12.84	1.58
32	8	8	40000	10	0	1	18.84	1.53
32	8	8	640000	19	0	7	34.9	2.39
4	32	0	160000	4	0	2	6.6	1.82
4	32	0	2400000	4	0	2	6.86	1.63
4	32	0	40000	4	0	2	6.86	1.63
4	32	0	640000	8	4	0	14.02	1.95
4	32	16	160000	15	6	3	27.56	2.15
4	32	16	2400000	11	0	2	20.96	1.31
4	32	16	40000	18	0	8	33.98	1.95
4	32	16	640000	18	0	3	34.08	1.76
4	32	32	160000	20	0	2	38.66	1.6
4	32	32	2400000	16	7	4	30.96	1.4
4	32	32	40000	12	0	1	22.9	1.37
4	32	32	640000	20	0	7	38.86	1.66
4	32	4	160000	9	0	3	16.18	1.77
4	32	4	2400000	6	0	1	10.78	1.32
4	32	4	40000	6	0	2	10.86	1.36
4	32	4	640000	6	3	4	10.82	1.5
4	32	8	160000	8	0	2	15.26	1.12
4	32	8	2400000	7	0	2	12.98	1.37
4	32	8	40000	8	8	0	14.16	1.78
4	32	8	640000	6	0	0	10.62	1.78
4	64	0	160000	4	0	2	6.86	1.63
4	64	0	2400000	4	4	0	6.76	1.59
4	64	0	40000	8	8	0	14.2	1.97
4	64	0	640000	4	0	0	6.76	1.59
4	64	16	160000	19	0	5	34.96	2.22
4	64	16	2400000	31	22	2	57.12	3.06
4	64	16	40000	21	0	6	39.04	2.42
4	64	16	640000	13	0	4	24.68	1.88
4	64	32	160000	25	0	12	47.02	2.31
4	64	32	2400000	21	0	5	40.36	1.56
4	64	32	40000	14	0	3	26.88	1.68
4	64	32	640000	35	4	14	67.62	1.97
4	64	4	160000	13	13	0	23.7	2.1
4	64	4	2400000	9	11	1	15.64	2.07
4	64	4	40000	5	0	2	9.06	1.4
4	64	4	640000	6	0	0	10.58	1.68
4	64	8	160000	7	0	5	13.24	1.35
4	64	8	2400000	11	15	1	19.7	1.99
4	64	8	40000	10	9	1	18.86	1.63
4	64	8	640000	9	5	2	17.26	1.22
4	8	0	160000	8	0	0	14.02	1.95
4	8	0	2400000	4	0	0	6.74	1.38
4	8	0	40000	4	0	0	6.74	1.38
4	8	0	640000	4	0	0	6.76	1.59
4	8	16	160000	12	0	3	22.7	1.53
4	8	16	2400000	13	0	4	24.9	1.42
4	8	16	40000	16	0	7	30.3	1.58
4	8	16	640000	24	0	7	44.68	2.16
4	8	32	160000	28	0	11	53.82	2.02
4	8	32	2400000	22	13	5	42.4	1.6
4	8	32	40000	36	31	7	68.42	2.61
4	8	32	640000	21	0	5	40.4	1.7
4	8	4	160000	6	0	2	10.72	1.51
4	8	4	2400000	7	0	1	12.9	1.56
4	8	4	40000	5	0	1	8.82	1.65
4	8	4	640000	6	0	0	10.8	1.57
4	8	8	160000	21	0	4	38.62	2.36
4	8	8	2400000	15	0	6	28.06	1.68
4	8	8	40000	8	0	3	14.46	1.76
4	8	8	640000	6	0	3	10.48	1.96

## Sheet: SourceDataFig1n
Simulated coverage	Simulated copy number	Simulated number of rearrangements	Interval size of simulated amplicon (bp)	Total number of segments in simulated structure	Number of reconstruction errors by AA	Number of repeat swaps by AA	Avg. no. of errors by random predictor	Stdev. of no. of errors by random predictor
1	32	0	160000	8	8	0	13.94	1.93
1	32	0	2400000	4	4	2	6.6	1.82
1	32	0	40000	4	0	2	6.76	1.59
1	32	0	640000	8	0	5	13.94	1.93
1	32	16	160000	42	0	8	76.7	3.33
1	32	16	2400000	14	0	2	26.06	2.05
1	32	16	40000	18	0	6	32.52	2.44
1	32	16	640000	21	0	7	38.72	2.58
1	32	32	160000	23	0	6	43.72	2.14
1	32	32	2400000	22	6	5	42.18	2
1	32	32	40000	33	8	5	61.78	2.81
1	32	32	640000	22	0	7	41.68	1.97
1	32	4	160000	11	0	2	19.14	2.34
1	32	4	2400000	6	4	1	10.8	1.57
1	32	4	40000	10	0	5	17.9	1.99
1	32	4	640000	6	0	0	10.44	1.85
1	32	8	160000	7	0	3	12.62	1.62
1	32	8	2400000	15	0	5	27.06	2.22
1	32	8	40000	14	0	1	25.56	2.09
1	32	8	640000	6	0	2	10.84	1.39
1	64	0	160000	8	0	1	14.2	1.97
1	64	0	2400000	8	4	1	13.94	1.93
1	64	0	40000	8	0	0	14.12	1.81
1	64	0	640000	4	0	0	6.76	1.59
1	64	16	160000	24	0	6	43.6	2.47
1	64	16	2400000	21	0	6	39.06	2.44
1	64	16	40000	10	6	2	18.94	1.4
1	64	16	640000	27	15	9	50.34	2.59
1	64	32	160000	28	6	7	52.08	2.84
1	64	32	2400000	18	10	5	35.12	1.31
1	64	32	40000	17	0	3	32.58	1.53
1	64	32	640000	42	14	10	78.74	3.04
1	64	4	160000	4	0	0	6.82	1.6
1	64	4	2400000	6	0	0	10.98	1.34
1	64	4	40000	5	0	3	8.82	1.65
1	64	4	640000	4	0	2	6.76	1.59
1	64	8	160000	17	0	2	30.78	2.19
1	64	8	2400000	9	0	3	17.1	1.31
1	64	8	40000	18	0	1	32.74	2.41
1	64	8	640000	8	8	0	15.1	1.53
1	8	0	160000	4	4	2	6.74	1.38
1	8	0	2400000	4	4	0	6.6	1.82
1	8	0	40000	4	8	0	6.76	1.59
1	8	0	640000	8	0	1	13.94	1.93
1	8	16	160000	15	18	0	28.44	1.64
1	8	16	2400000	28	28	4	52.82	2.61
1	8	16	40000	20	21	1	37.66	1.79
1	8	16	640000	21	16	2	39.14	2.16
1	8	32	160000	34	17	4	64.86	2.49
1	8	32	2400000	43	31	7	80.62	3.29
1	8	32	40000	16	16	0	30.52	1.71
1	8	32	640000	40	20	9	76.06	2.57
1	8	4	160000	5	5	0	8.96	1.31
1	8	4	2400000	11	4	1	20.2	1.69
1	8	4	40000	6	6	0	10.64	1.65
1	8	4	640000	4	2	0	6.86	1.63
1	8	8	160000	8	9	0	14.88	1.58
1	8	8	2400000	6	7	0	10.6	1.59
1	8	8	40000	9	9	0	16.96	1.48
1	8	8	640000	18	20	3	33.2	2.12
16	32	0	160000	4	0	2	6.76	1.59
16	32	0	2400000	4	0	2	6.74	1.38
16	32	0	40000	8	0	5	13.94	1.93
16	32	0	640000	4	0	0	6.74	1.38
16	32	16	160000	30	8	4	56.44	2.33
16	32	16	2400000	26	12	5	49	2.29
16	32	16	40000	11	0	1	21.18	1.17
16	32	16	640000	10	0	4	18.54	1.65
16	32	32	160000	19	0	7	36.1	1.84
16	32	32	2400000	28	6	7	52.76	2.45
16	32	32	40000	27	7	3	49.36	2.8
16	32	32	640000	28	0	7	53.14	2.25
16	32	4	160000	6	0	0	10.58	1.68
16	32	4	2400000	7	0	1	12.86	1.45
16	32	4	40000	5	0	1	8.82	1.65
16	32	4	640000	4	0	0	6.6	1.82
16	32	8	160000	8	0	3	14.12	2.02
16	32	8	2400000	20	18	1	35.06	2.75
16	32	8	40000	12	0	5	21.6	2.12
16	32	8	640000	19	0	5	35.18	1.88
16	64	0	160000	4	0	2	6.86	1.63
16	64	0	2400000	4	0	2	6.74	1.38
16	64	0	40000	4	0	2	6.6	1.82
16	64	0	640000	8	0	4	14.12	1.81
16	64	16	160000	29	0	4	53.78	2.62
16	64	16	2400000	19	9	1	35.76	1.94
16	64	16	40000	18	0	6	34.58	1.56
16	64	16	640000	19	0	7	35.18	2.02
16	64	32	160000	14	0	3	26.62	1.76
16	64	32	2400000	54	54	0	102.12	3.21
16	64	32	40000	41	0	7	78.68	2.25
16	64	32	640000	20	0	5	38.12	2.09
16	64	4	160000	13	9	5	23.52	2.16
16	64	4	2400000	7	0	2	12.84	1.58
16	64	4	40000	4	0	2	6.76	1.59
16	64	4	640000	4	0	2	6.6	1.82
16	64	8	160000	9	4	1	16.96	1.43
16	64	8	2400000	14	0	6	25.88	1.89
16	64	8	40000	9	0	3	16.76	1.38
16	64	8	640000	8	8	0	14.88	1.51
16	8	0	160000	8	0	0	14.12	1.81
16	8	0	2400000	8	0	0	14.02	1.95
16	8	0	40000	4	0	0	6.86	1.63
16	8	0	640000	4	0	2	6.6	1.82
16	8	16	160000	21	0	3	39.28	2.09
16	8	16	2400000	19	15	4	35.76	2.03
16	8	16	40000	13	0	3	23.68	1.87
16	8	16	640000	33	28	3	58.9	3.54
16	8	32	160000	23	6	7	43.66	2.1
16	8	32	2400000	17	0	5	32.56	1.42
16	8	32	40000	24	17	2	45.28	2.01
16	8	32	640000	41	33	5	77.52	2.59
16	8	4	160000	14	0	3	23.9	2.6
16	8	4	2400000	4	0	2	6.76	1.59
16	8	4	40000	6	0	1	10.44	1.85
16	8	4	640000	6	0	0	10.44	1.85
16	8	8	160000	15	0	4	26.9	2.23
16	8	8	2400000	18	6	4	33.92	2.02
16	8	8	40000	18	0	4	31.76	2.47
16	8	8	640000	8	0	0	14.76	1.57
32	32	0	160000	8	0	4	14.02	1.95
32	32	0	2400000	4	8	0	6.6	1.82
32	32	0	40000	4	0	0	6.86	1.63
32	32	0	640000	4	0	0	6.74	1.38
32	32	16	160000	18	0	4	33.5	1.97
32	32	16	2400000	35	2	7	63.26	2.96
32	32	16	40000	17	0	5	32.3	1.75
32	32	16	640000	21	0	8	39.5	2.42
32	32	32	160000	38	12	7	71.64	2.75
32	32	32	2400000	40	29	12	76.06	2.93
32	32	32	40000	32	15	6	61.86	2.08
32	32	32	640000	18	0	5	33.98	1.84
32	32	4	160000	6	0	4	10.58	1.66
32	32	4	2400000	6	0	2	10.82	1.58
32	32	4	40000	10	0	1	18	2.06
32	32	4	640000	6	10	0	10.8	1.57
32	32	8	160000	8	0	3	14.18	1.75
32	32	8	2400000	17	0	6	29.7	2.16
32	32	8	40000	9	0	1	17.02	1.18
32	32	8	640000	9	0	2	17.18	1.27
32	64	0	160000	4	0	2	6.74	1.38
32	64	0	2400000	4	0	2	6.86	1.63
32	64	0	40000	4	0	2	6.74	1.38
32	64	0	640000	8	0	0	14.12	1.81
32	64	16	160000	20	0	3	37.62	1.93
32	64	16	2400000	32	15	12	59.98	2.69
32	64	16	40000	20	0	3	38.04	1.88
32	64	16	640000	14	0	6	26.46	1.72
32	64	32	160000	17	0	2	32.54	1.67
32	64	32	2400000	17	0	5	33.02	1.22
32	64	32	40000	36	3	5	68.62	2.51
32	64	32	640000	45	0	8	85.42	3.12
32	64	4	160000	13	0	5	24.04	1.85
32	64	4	2400000	5	3	2	8.96	1.31
32	64	4	40000	4	0	2	6.86	1.63
32	64	4	640000	18	0	3	30.6	2.76
32	64	8	160000	18	0	2	33.48	1.97
32	64	8	2400000	8	0	0	15.14	1.3
32	64	8	40000	12	0	2	22.08	1.9
32	64	8	640000	10	3	5	18.84	1.7
32	8	0	160000	4	0	0	6.76	1.59
32	8	0	2400000	8	0	0	14.02	1.95
32	8	0	40000	4	0	0	6.86	1.63
32	8	0	640000	4	0	0	6.86	1.63
32	8	16	160000	13	0	2	24.7	1.66
32	8	16	2400000	30	23	5	55.84	2.8
32	8	16	40000	9	0	3	17.32	1.1
32	8	16	640000	35	0	11	64.8	2.64
32	8	32	160000	14	0	3	26.06	2.09
32	8	32	2400000	30	21	5	57.8	2.01
32	8	32	40000	38	14	12	68.3	3.15
32	8	32	640000	41	0	14	78.36	2.14
32	8	4	160000	13	0	1	23.22	2.21
32	8	4	2400000	10	0	5	17.56	2.39
32	8	4	40000	12	0	1	21.74	2.01
32	8	4	640000	4	0	2	6.6	1.82
32	8	8	160000	13	0	5	23.56	1.78
32	8	8	2400000	21	10	8	39.2	2.43
32	8	8	40000	15	0	5	27.7	2.16
32	8	8	640000	6	0	1	10.8	1.57
4	32	0	160000	8	0	0	14.12	1.81
4	32	0	2400000	4	0	0	6.86	1.63
4	32	0	40000	4	0	2	6.6	1.82
4	32	0	640000	8	0	4	14.02	1.95
4	32	16	160000	23	7	12	43.6	2.3
4	32	16	2400000	13	7	3	24.64	1.72
4	32	16	40000	21	0	2	39.84	2.15
4	32	16	640000	36	6	9	68.22	2.78
4	32	32	160000	45	0	5	86.14	2.75
4	32	32	2400000	46	18	6	86.56	3.56
4	32	32	40000	59	24	5	111.78	2.8
4	32	32	640000	25	28	0	47.24	2.43
4	32	4	160000	5	0	3	8.66	1.72
4	32	4	2400000	5	0	1	8.7	1.77
4	32	4	40000	4	3	2	6.74	1.38
4	32	4	640000	6	0	1	10.8	1.57
4	32	8	160000	8	0	1	14.8	1.47
4	32	8	2400000	13	0	5	23.36	2.41
4	32	8	40000	12	0	2	22.04	1.72
4	32	8	640000	9	0	5	17.32	1.1
4	64	0	160000	4	0	2	6.6	1.82
4	64	0	2400000	8	4	1	13.94	1.93
4	64	0	40000	4	0	2	6.6	1.82
4	64	0	640000	4	0	0	6.86	1.63
4	64	16	160000	20	0	4	36.84	2.47
4	64	16	2400000	27	31	4	50.34	2.35
4	64	16	40000	12	0	3	22.82	1.44
4	64	16	640000	13	0	4	24.94	1.54
4	64	32	160000	26	0	4	49.16	2.14
4	64	32	2400000	37	0	10	71.54	2.28
4	64	32	40000	22	0	7	42.34	1.92
4	64	32	640000	23	0	9	43.88	2.13
4	64	4	160000	5	0	0	8.68	1.58
4	64	4	2400000	11	0	1	19.38	2.22
4	64	4	40000	5	0	1	8.58	1.73
4	64	4	640000	5	0	3	9.1	1.21
4	64	8	160000	16	8	1	29.42	2.06
4	64	8	2400000	10	6	2	17.5	2.01
4	64	8	40000	8	4	2	15.12	1.27
4	64	8	640000	11	0	1	20.02	1.91
4	8	0	160000	4	4	0	6.86	1.63
4	8	0	2400000	8	2	0	14.02	1.95
4	8	0	40000	4	0	2	6.76	1.59
4	8	0	640000	4	0	2	6.6	1.82
4	8	16	160000	27	6	5	51.9	1.95
4	8	16	2400000	15	0	1	27.88	2.04
4	8	16	40000	10	9	2	18.86	1.45
4	8	16	640000	14	4	3	26.38	1.71
4	8	32	160000	24	0	8	46.54	1.49
4	8	32	2400000	16	0	4	31.02	1.59
4	8	32	40000	22	4	5	42.22	1.81
4	8	32	640000	19	0	7	36.26	1.85
4	8	4	160000	13	7	5	23.22	2.26
4	8	4	2400000	24	6	10	42.16	3.31
4	8	4	40000	11	6	0	20.24	1.84
4	8	4	640000	6	0	0	10.62	1.78
4	8	8	160000	10	4	2	18.82	1.58
4	8	8	2400000	10	3	2	18.96	1.37
4	8	8	40000	21	0	8	38.82	2.32
4	8	8	640000	13	0	4	20.34	2.58

## Sheet: SourceDataFig2g
TCGA Cancer type	Number of samples	Enriched oncogene	Gene chromosome	Gene start position	Gene end position	Gene length (bp)	Number of samples with gene amplification	Poisson binomial p-value of enrichment of gene amplification
ACC	92	TERT	chr5	1253286	1295162	41877	4	0.0292952
ACC	92	HMGA2	chr12	66218239	66360068	141830	4	0.0106683
BLCA	412	SDHC	chr1	161284165	161334533	50369	11	2.14257e-08
BLCA	412	PPARG	chr3	12329348	12475854	146507	13	3.75344e-11
BLCA	412	EGFR	chr7	55086724	55275030	188307	9	1.03008e-05
BLCA	412	COX6C	chr8	100890222	100906242	16021	13	2.35978e-10
BLCA	412	UBR5	chr8	103265568	103424495	158928	12	4.34674e-10
BLCA	412	CCND1	chr11	69455872	69469241	13370	11	6.31343e-08
BLCA	412	MDM2	chr12	69201970	69239211	37242	10	8.42828e-07
BRCA	1096	PRDM1	chr6	106534194	106557814	23621	12	0.0335083
BRCA	1096	WHSC1L1	chr8	38132562	38239790	107229	69	-1.92312e-11
BRCA	1096	HOOK3	chr8	42752032	42885681	133650	22	-5.14315e-12
BRCA	1096	TCEA1	chr8	54879116	54935008	55893	12	0.0168858
BRCA	1096	PLAG1	chr8	57073468	57123859	50392	13	0.0023003
BRCA	1096	CHCHD7	chr8	57124314	57131174	6861	13	0.0129952
BRCA	1096	NCOA2	chr8	71024266	71316020	291755	18	3.02207e-08
BRCA	1096	HEY1	chr8	80676245	80680098	3854	19	1.82814e-08
BRCA	1096	COX6C	chr8	100890222	100906242	16021	27	-4.29051e-11
BRCA	1096	RAD21	chr8	117858173	117887105	28933	29	0
BRCA	1096	EXT1	chr8	118811601	119124058	312458	29	0
BRCA	1096	MYC	chr8	128748314	128753678	5365	37	0
BRCA	1096	CCND1	chr11	69455872	69469241	13370	78	-2.57061e-10
BRCA	1096	MDM2	chr12	69201970	69239211	37242	18	3.01221e-08
BRCA	1096	ERBB2	chr17	37844392	37884914	40523	75	-6.78511e-11
BRCA	1096	COL1A1	chr17	48261458	48279000	17543	24	0
BRCA	1096	HLF	chr17	53342320	53402426	60107	19	2.02417e-09
BRCA	1096	MSI2	chr17	55333930	55757299	423370	22	9.74158e-12
BRCA	1096	RNF43	chr17	56431039	56494931	63893	20	1.72133e-10
BRCA	1096	CLTC	chr17	57697049	57774317	77269	35	0
BRCA	1096	BRIP1	chr17	59759984	59940755	180772	22	9.5062e-12
BRCA	1096	CD79B	chr17	62006097	62009704	3608	22	-5.71548e-10
CESC	302	SOX2	chr3	181429721	181432221	2501	7	2.57996e-05
CESC	302	BIRC3	chr11	102188193	102208464	20272	7	3.34232e-06
COAD	458	CDX2	chr13	28536278	28543317	7040	7	3.77489e-06
COAD	458	ERBB2	chr17	37844392	37884914	40523	6	7.23788e-05
COAD	458	SDC4	chr20	43953930	43977064	23135	5	0.00960624
ESCA	185	EGFR	chr7	55086724	55275030	188307	9	7.64762e-08
ESCA	185	CDK6	chr7	92234236	92465941	231706	6	0.00350074
ESCA	185	MYC	chr8	128748314	128753678	5365	9	1.15625e-06
ESCA	185	CCND1	chr11	69455872	69469241	13370	27	-2.57061e-10
ESCA	185	KRAS	chr12	25358179	25403854	45676	6	0.0103857
ESCA	185	ERBB2	chr17	37844392	37884914	40523	8	8.38151e-06
GBM	593	MDM4	chr1	204485510	204527247	41738	27	8.23449e-12
GBM	593	MYCN	chr2	16080682	16087128	6447	8	2.28027e-05
GBM	593	SOX2	chr3	181429721	181432221	2501	9	1.16781e-06
GBM	593	PDGFRA	chr4	55095263	55164411	69149	32	0
GBM	593	EGFR	chr7	55086724	55275030	188307	66	5.47549e-12
GBM	593	CCND2	chr12	4382901	4414521	31621	6	0.0083609
GBM	593	CDK4	chr12	58142004	58146164	4161	30	-1.65196e-10
GBM	593	HMGA2	chr12	66218239	66360068	141830	6	0.00318623
GBM	593	MDM2	chr12	69201970	69239211	37242	17	-1.84572e-11
HNSC	521	SOX2	chr3	181429721	181432221	2501	12	4.12264e-10
HNSC	521	EGFR	chr7	55086724	55275030	188307	22	3.65033e-12
HNSC	521	CDK6	chr7	92234236	92465941	231706	7	0.000751329
HNSC	521	FGFR1	chr8	38268656	38326352	57697	7	0.00177328
HNSC	521	CCND1	chr11	69455872	69469241	13370	43	1.02825e-10
HNSC	521	BIRC3	chr11	102188193	102208464	20272	8	0.000154008
LGG	514	MDM4	chr1	204485510	204527247	41738	8	1.48221e-10
LGG	514	PDGFRA	chr4	55095263	55164411	69149	8	8.94653e-11
LGG	514	EGFR	chr7	55086724	55275030	188307	14	0
LGG	514	CDK4	chr12	58142004	58146164	4161	9	3.30393e-10
LIHC	376	EXT1	chr8	118811601	119124058	312458	5	0.0031617
LIHC	376	CCND1	chr11	69455872	69469241	13370	7	6.407e-06
LUAD	518	MET	chr7	116312458	116438439	125982	6	0.00720994
LUAD	518	MYC	chr8	128748314	128753678	5365	8	9.31519e-05
LUAD	518	CDK4	chr12	58142004	58146164	4161	7	0.00453012
LUAD	518	NKX2-1	chr14	36985605	36989430	3826	11	7.18643e-10
LUSC	504	BCL11A	chr2	60678302	60780633	102332	11	2.76165e-05
LUSC	504	SOX2	chr3	181429721	181432221	2501	57	-4.94717e-09
LUSC	504	EGFR	chr7	55086724	55275030	188307	18	-3.65033e-12
LUSC	504	WHSC1L1	chr8	38132562	38239790	107229	24	-2.56417e-11
LUSC	504	CCND1	chr11	69455872	69469241	13370	31	-4.11298e-10
OV	573	THRAP3	chr1	36690016	36770955	80940	10	0.0192531
OV	573	MYCL1	chr1	40361095	40367687	6593	15	7.04064e-07
OV	573	ARNT	chr1	150782185	150849186	67002	12	0.000207095
OV	573	TBL1XR1	chr3	176738542	176915048	176507	11	0.00131851
OV	573	TERT	chr5	1253286	1295162	41877	10	0.0322169
OV	573	EXT1	chr8	118811601	119124058	312458	15	8.15455e-08
OV	573	MYC	chr8	128748314	128753678	5365	36	1.28123e-10
OV	573	KRAS	chr12	25358179	25403854	45676	28	5.26718e-11
OV	573	DNM2	chr19	10828728	10942586	113859	10	0.015423
OV	573	LYL1	chr19	13209847	13213681	3835	18	7.16957e-10
OV	573	BRD4	chr19	15348301	15391262	42962	18	6.39991e-11
OV	573	TPM4	chr19	16178316	16213813	35498	13	2.82803e-05
OV	573	CCNE1	chr19	30302900	30315218	12319	40	0
READ	166	FLT3	chr13	28577411	28674729	97319	4	0.0149925
READ	166	ERBB2	chr17	37844392	37884914	40523	4	0.033298
SARC	261	JUN	chr1	59246463	59249785	3323	13	1.16874e-08
SARC	261	TNFAIP3	chr6	138188580	138204445	15866	9	0.00107212
SARC	261	CDK4	chr12	58142004	58146164	4161	45	-7.26864e-09
SARC	261	MDM2	chr12	69201970	69239211	37242	47	-8.4903e-10
SKCM	470	NOTCH2	chr1	120454177	120612276	158100	10	1.2452e-08
SKCM	470	MITF	chr3	69788585	70017488	228904	9	5.17661e-07
SKCM	470	TERT	chr5	1253286	1295162	41877	7	0.00109684
SKCM	470	CCND1	chr11	69455872	69469241	13370	9	2.26507e-06
SKCM	470	CDK4	chr12	58142004	58146164	4161	9	6.82971e-06
SKCM	470	MDM2	chr12	69201970	69239211	37242	8	3.63961e-05
STAD	443	EGFR	chr7	55086724	55275030	188307	12	3.28529e-11
STAD	443	CDK6	chr7	92234236	92465941	231706	14	7.41653e-12
STAD	443	TRRAP	chr7	98476112	98610864	134753	6	0.0282526
STAD	443	MYC	chr8	128748314	128753678	5365	10	5.05063e-07
STAD	443	KRAS	chr12	25358179	25403854	45676	19	1.50491e-11
STAD	443	HMGA2	chr12	66218239	66360068	141830	6	0.0275505
STAD	443	MDM2	chr12	69201970	69239211	37242	10	9.04586e-08
STAD	443	ERBB2	chr17	37844392	37884914	40523	19	1.69628e-11
STAD	443	CCNE1	chr19	30302900	30315218	12319	12	1.67396e-10
UCEC	547	MYC	chr8	128748314	128753678	5365	11	8.32802e-10
UCEC	547	MYST4	chr10	76586378	76792639	206262	6	0.00513052
UCEC	547	ERBB2	chr17	37844392	37884914	40523	13	-1.69628e-11
UCEC	547	CCNE1	chr19	30302900	30315218	12319	14	-5.57985e-11
UCS	57	HOOK3	chr8	42752032	42885681	133650	5	0.00146532
UCS	57	CCNE1	chr19	30302900	30315218	12319	8	1.16898e-08
